# Supplementary material for: Analysis of Infectious Keratitis Isolates and Antimicrobial Resistance: An 8-Year Retrospective Study in Southern China
Source: Antibiotics (Basel). 2026 Jun 17;15(6):615. doi: 10.3390/antibiotics15060615 (PMC13295968; doi:10.3390/antibiotics15060615)
Supplement: Supplementary file 1 [file antibiotics-15-00615-s001.zip]

Archive with 1 entries (1 files):
- antibiotics-4314364-supplementary.pdf
